# Supplementary material for: Major Stressors Favoring Cholera Trigger and Dissemination in Guinea-Bissau (West Africa)
Source: Int J Environ Res Public Health. 2021 Oct 27;18(21):11296. doi: 10.3390/ijerph182111296 (PMC8583644; doi:10.3390/ijerph182111296)
Supplement: Supplementary file 1 [file ijerph-18-11296-s001.zip]

Archive with 1 entries (1 files):
- ijerph-1352089-supplementary.pdf
